# Supplementary material for: Carbon Source-Dependent Changes of the Structure of Streptococcus pneumoniae Capsular Polysaccharide with Serotype 6F
Source: Int J Mol Sci. 2021 Apr 27;22(9):4580. doi: 10.3390/ijms22094580 (PMC8123889; doi:10.3390/ijms22094580)
Supplement: Supplementary file 1 [file ijms-22-04580-s001.zip]

Archive with 4 entries (2 files):
- ijms-1179336-supplementary/
- ijms-1179336-supplementary/supplementary_R1_vf/
- ijms-1179336-supplementary/supplementary_R1_vf/Supplementary_material_figures_R1_vf.pdf
- ijms-1179336-supplementary/supplementary_R1_vf/Supplementary_tables1_4_IJMS_OO.xlsx
