# Supplementary material for: Carbon Source-Dependent Changes of the Structure of Streptococcus pneumoniae Capsular Polysaccharide with Serotype 6F
Source: Int J Mol Sci. 2021 Apr 27;22(9):4580. doi: 10.3390/ijms22094580 (PMC8123889; doi:10.3390/ijms22094580)
Supplement: Supplementary file 1 [file ijms-22-04580-s001.zip › ijms-1179336-supplementary/supplementary_R1_vf/Supplementary_tables1_4_IJMS_OO.xlsx]

## Sheet: Table_s1
Supplementary_Table_S1
Variable Region	Variable Locus	Genome	Reference	Comment	Description of notable features within reference region	Blastp Percent Identity (%)	Blastp Query cover (%)
V1	33,144-59,479	100266	DE49645	Genes absent in 100266 or with differing snps	DE49645_0044-0075: Phage proteins	100	99.9
	"" ""	100216	"" ""	Genes absent in 100216 or with differing snps	"" ""	""	""
V2	206,038-211,667	100266	DE49645	Genes absent in 100266	lysA_1: Diaminopimelate decarboxylase	N/A	N/A
					DE49645_00222: helix-turn-helix transcriptional regulator	99.65	100
					DE49645_00224: phosphopantothenate--cysteine ligase family flavoprotein	100	100
					DE49645_00227: Pyridoxal dependent decarboxylase	100	97
					DE49645_00228: MFS transporter	100	100
V3	465,170-476,282: hypothetical protein genes between ISL3 family transposase	100216	DE49645	Genes absent in 100216	DE49645_00482: transcriptional regulator	100	100
					DE49645_00483: VWA domain-containing protein	100	100
					DE49645_00484: isopeptide-forming domain-containing fimbrial protein	100	100
					DE49645_00485: ancillary pilus subunit	100	100
					DE49645_00486-00488: class C sortase; sortase	100	100
V4	1,101,314-1,108,013	100266	DE49645	Genes absent in 100266	DE49645_01115: LPXTG cell wall anchor domain-containing protein	99.94	100
					DE49645_01116: IS1380 family transposase ISSpn5	N/A	N/A
	1,179,667-1,180,684	"" ""	"" ""	Genes replaced by ribose import proteins (rbsB,C,A), kinase (rbsK) and operon repressor (rbsR) in 100266	DE49645_01192: GNAT family N-acetyltransferase	100	100
V5	1,125,542-1,125,927	"" ""	"" ""	"" ""	DE49645_01133: dhaM PTS-dependent dihydroxyacetone kinase, phosphotransferase subunit	N/A	N/A
	1,268,556-1,278,799	"" ""	"" ""	Genes absent in 100266	DE49645_01286: DNA (cytosine-5-)-methyltransferase	100	100
					DE49645_01287: IS1380-Spn1 transposase	100	100
					DE49645_01291: lantibiotic synthetase	100	100
					DE49645_01290: yxdL_2 ABC transporter ATP-binding protein	N/A	N/A
					DE49645_01293: Tn5253 CAAX amino terminal protease family	100	100
					DE49645_01294: Tn5253 hypothetical protein	100	100
V6	1,508,251-1,517,700	"" ""	"" ""	Genes absent in 100266	DE49645_01541-01542: Serine/Threonine protein kinase	100	100
					DE49645_01543-45: Degenerate transposase (orf1); IS3 family transposase ISSpn11	100	100
					DE49645_01547: alsE D-allulose-6-phosphate 3-epimerase	N/A	N/A
					DE49645_01548 fruA_2 PTS system fructose-specific EIIB'BC component	N/A	N/A
					DE49645_01549: manP PTS system mannose-specific EIIBCA component	N/A	N/A
					DE49645_01550: mngA PTS system 2-O-alpha-mannosyl-D-glycerate-specific EIIABC component	N/A	N/A
					DE49645_01551: PTS sugar transporter subunit IIA	100	100
					DE49645_01552: manR Transcriptional regulator ManR	N/A	N/A
A1	1,663,582-1,663,720	"" ""	"" ""	Additional gene in 100266: CH266_01760 AAA family ATPase	Gene absent in DE49645	100	100
	1,666,449-1,667,145	"" ""	"" ""	Additional gene in 100266: CH266_01765 type II toxin-antitoxin system HicA family toxin	Gene absent in DE49645	100	100
V7	1,681,510-1,691,491	"" ""	"" ""	Genes absent in 100266	DE49645_01717: pknl Serine/threonine protein kinase	N/A	N/A
					DE49645_01718: arylsulfatase	N/A	N/A
					DE49645_01719-01721; 01724-01725: Lichenan associated genes paralogs
					DE49645_01722: PEP phosphonomutase	100	100
					DE49645_01723: family 16 glycosylhydrolase	100	100
	1,691,767-1,694,097	"" ""	"" ""	Genes absent in 100266	DE49645_01726: GNAT family N-acetyltransferase	100	100
V8	1,832,993-1,843,170	"" ""	"" ""	Genes absent in 100266	DE49645_01893: two-peptide bacteriocin subunit PneA1	100	100
					DE49645_01894: two-peptide bacteriocin subunit PneA2	100	100
					DE49645_01895: lantibiotic modifying enzyme	99.9	100
					DE49645_01896: flavodoxin family protein	100	100
					DE49645_01897: M50 family metallopeptidase	100	100
					DE49645_01898: hlyB_2 PARALOG	N/A	N/A
V9	2,100,480-2,101,736	"" ""	"" ""	Genes absent in 100266	DE49645_02165: ISL3 family transposase ISSpn14	N/A	N/A
			Legend
				Genes present in DE49645, but absent in 1002.16
				Genes present in DE49645, but absent in 1002.66

## Sheet: Table_s2
Supplementary_Table_S2: Relative abundance of each COG functional category in the core and accessory genome of the three serotype 6F strains.
COG	Core	Accesory
		Variable	Unique
A: RNA processing and modification	5	0	0
C: Energy production and conversion	57	0	0
D: Cell cycle control, cell division, chromosome partitioning	27	0	1
E: Amino acid transport and metabolism	88	3	3
F: Nucleotide transport and metabolism	139	2	2
G: Carbohydrate transport and metabolism	135	18	8
H: Coenzyme transport and metabolism	51	3	2
I: Lipid transport and metabolism	28	0	0
J: Translation, ribosomal structure and biogenesis	170	1	1
K: Transcription	129	10	10
L: Replication, recombination and repair	156	16	48
M: Cell wall/membrane/envelope biogenesis	85	10	3
MU: Multiple classes	61	7	3
N: Cell motility	0	0	2
O: Posttranslational modification, protein turnover, chaperones	36	1	2
P: Inorganic ion transport and metabolism	155	8	2
Q: Secondary metabolites biosynthesis, transport and catabolism	7	1	2
S: Function unknown	343	45	58
T: Signal transduction mechanisms	28	1	1
U: Intracellular trafficking, secretion, and vesicular transport	22	1	1
V: Defense mechanisms	36	6	2

## Sheet: table_s3
Supplementary_Table_S3
		DE49645 vs. 100216
CDS genes (w/putative galactose metabolic function)	Comment	Perc. Identity (%)	Perc. Coverage (%)	Locus..DE49645	Locus..100216	Locus..100266	SNP at locus
beta-galactosidase (EC 3.2.1.23)		100	100
PTS system, galactosamine-specific IIB component		100	100
PTS system, galactosamine-specific IIC component		100	100
PTS system, galactosamine-specific IID component		100	100
PTS system, galactosamine-specific IIA component		100	100
Galactosamine-6-phosphate isomerase AgaS		99.91	100	108057..109223	106714..107880	118033..119199	V214I --> in DE49645
Undecaprenyl-phosphate galactosephosphotransferase (EC 2.7.8.6)		100	100
UDP-galactopyranose mutase (EC 5.4.99.9)		100	100
UDP-galactopyranose mutase (EC 5.4.99.9)		100	100
Endo-alpha-N-acetylgalactosaminidase (EC 3.2.1.97)		99.98	100	371976..377279	378545..383848	384043..389346	G1398R --> in 100216
6-phospho-beta-galactosidase (EC 3.2.1.85)		100	100
PTS system, galactose-specific IIA component (EC 2.7.1.204)		100	100
PTS system, galactose-specific IIB component (EC 2.7.1.204)		100	100
PTS system, galactose-specific IIC component		100	100
beta-galactosidase (EC 3.2.1.23)		100	100
6-phospho-beta-galactosidase (EC 3.2.1.85)		100	100
Galactose-6-phosphate isomerase, LacB subunit (EC 5.3.1.26)		100	100
Galactose-6-phosphate isomerase, LacA subunit (EC 5.3.1.26)		100	100
PTS system, galactose-specific IIB component (EC 2.7.1.204)		100	100
PTS system, galactose-specific IIA component (EC 2.7.1.204)		100	100
Galactose operon repressor, GalR-LacI family of transcriptional regulators		100	100
Galactose-1-phosphate uridylyltransferase (EC 2.7.7.10)		99.32	100	1710741..1712216	1752689..1754164	1751843..1753318	S210L, I39T,C286R --> DE49645; E214K --> 100266
Galactose-1-phosphate uridylyltransferase (EC 2.7.7.10)	Different from 1st	100	100
Galactokinase		100	100
Galactose operon repressor, GalR-LacI family of transcriptional regulators		100	100
alpha-galactosidase (EC 3.2.1.22)		100	100
alpha-galactosidase (EC 3.2.1.22)		100	100

## Sheet: table_s4
Supplementary_Table_S4
Node	Total SNPs	Num of SNPs inside recombinations	Num of SNPs outside recombinations	Num of Recombination Blocks	Bases in Recombinations	r/m	rho/theta	Genome Length	Bases in Clonal Frame
100216	485	334	151	15	620777	2.21192	0.099338	2027658	1408371
100266	391	240	151	11	337806	1.5894	0.072848	2045539	1720639
VICE0238	0	0	0	0	324865	0	0	2043990	1719090
VICE0258	0	0	0	0	324719	0	0	2043223	1718469
VICE0254	150	89	61	9	324865	1.45902	0.147541	2043816	1718916
VICE1903	548	435	113	17	324950	3.84956	0.150442	2046167	1721267
B100357	240	128	112	9	619217	1.14286	0.080357	2026010	1406738
B30571	70	29	41	2	619155	0.707317	0.04878	2042906	1423619
B40130	855	684	171	18	621369	4	0.105263	2030941	1412561
B40574	293	203	90	11	619263	2.25556	0.122222	2036168	1416881
DE49645	0	0	0	0	618328	0	0	2031601	1413221
Reference	0	0	0	0	0	0	0	2087246	2087246
internal_18	318	202	116	10	619232	1.74138	0.086207	2044119	1424832
internal_17	243	191	52	10	619232	3.67308	0.192308	2044376	1425104
internal_16	323	267	56	18	619217	4.76786	0.321429	2044433	1430008
internal_19	354	264	90	13	618328	2.93333	0.144444	2039913	1425488
internal_15	5413	5171	242	52	614370	21.3678	0.214876	2044743	1719989
internal_13	251	183	68	11	324865	2.69118	0.161765	2046662	1721762
internal_22	264	203	61	11	324865	3.32787	0.180328	2055267	1730367
internal_21	510	427	83	17	324865	5.14458	0.204819	2055286	1730532
internal_20	73	47	26	5	324719	1.80769	0.192308	2055290	1730536
internal_14	3989	3770	219	35	324719	17.2146	0.159817	2077312	2077312
internal_ROOT	0	0	0	0	0	0	0	2087246	2087246
